# Supplementary material for: Clinical analysis of prolonged viral clearance time in patients with lymphoma combined with novel coronavirus infection
Source: Front Mol Biosci. 2023 Oct 4;10:1240175. doi: 10.3389/fmolb.2023.1240175 (PMC10584143; doi:10.3389/fmolb.2023.1240175)
Supplement: Supplementary file 1 [file Table2.xlsx]

## Sheet: Sheet1
	name	curative effect	gender	age	smoke	diabetes	HBP	fever	cough	phlegm	chest distress	weak	WBC	NEUT	LYMPH	ALB	LDH	severituy of illness	Days of COVID-19 turning negative	βMicroglobulin	CRP	TIME of Lymphoma to COVID-19	Time of diagnosis of lymphoma	Time of diagnosis of COVID-19	Time from treatment to COVID-19	Time of last treatment	Tumor stage
1	Fanglai You	0	M	73	0	0	0	1	0	0	0	0	5.51	68.8	16.2	39.8	157	1	16	10	28.8	4	2022.09.06	2023.01.17	2	2022.12.16	4
2	Lanping Wu	0	F	82	0	1	1	1	1	1	1	1	8.92	43.7	48.1	35.9	314	1	34	5.4	130.5	4	2022.09.05	2023.01.04	2	2022.12.12	4
3	Jiawei Wu	2	M	37	0	1	0	1	0	0	0	0	4.25	65	12.9	40.9	223	1	28	1.6	8.75	5	2022.08.02	2023.01.11	3	2022.11.22	4
4	Xiaoyu Long	1	F	62	0	0	1	1	1	1	0	0	4.71	48.7	27.2	45.2	298	1	65+	5.3	3.33	17	2021.08.05	2023.01.14	3	2022.11.13	3
5	Jialun Wang	0	M	68	0	0	1	1	1	1	0	0	5.02	59	12.9	36.9	364	1	37	2.8	0.5	67	2017.06.17	2023.01.09	3	2022.11.19	4
6	Chuanwei Zhou	0	M	68	0	0	0	1	1	1	0	0	2.2	58.1	19.1	39.4	287	1	34	1.8	28.59	12	2022.01.16	2023.01.13	3	2022.11.23	2
7	Zhongshan Zhu	1	M	72	0	0	0	1	1	0	0	1	3.33	56.5	33.3	40.7	124	1	33	2.6	30	6	2022.07.22	2023.01.12	5	2022.09.19	4
8	Liufeng Cao	0	F	60	0	0	1	1	0	0	0	0	2.66	61.2	21.1	45.8	219	1	27	1.9	40	4	2022.09.13	2023.01.12	3	2022.11.25	2
9	Guonian Zhang	0	M	72	0	0	0	1	1	1	1	0	7.69	81.1	6.9	30.5	723	1	12	1.8	20	5	2022.08.22	2023.01.05	3	2022.11.25	4
10	Dafang Yuan	1	F	57	0	0	0	1	1	1	1	1	6.49	91.3	3.9	40.4	164	0	80+	10	58.5	123	2013.06.1	2022.12.29	1	2022.11.12	2
11	Laijuan Zhang	1	F	56	0	0	0	0	0	0	0	1	6.81	76.6	11.7	40.7	352	1	21	2.1	12.89	4	2022.09.08	2022.01.05	2	2022.12.14	4
12	Handong Zhang	0	M	70	0	0	0	1	1	1	1	0	6.02	70.9	14.6	29.6	520	1	10	2.4	22.26	2	2022.12.14	2023.01.09	3	2022.11.25	3
13	Feng Chen	1	M	44	1	0	0	1	0	0	0	0	4.94	58.9	23.7	47.2	161	1	70	3.4	10.02	23	2021.01.02	2022.12.20	3	2022.10.05	4
14	Juying Li	2	F	66	0	0	0	1	0	0	0	0	8.6	92.8	3.6	24.9	675	1	27	10	370	33	2020.05.25	2023.01.13	2	2022.12.14	4
15	Bingxiang Xu	0	M	42	0	1	1	1	1	1	1	0	3.5	72	14.6	34	201	1	68+	5.3	10.95	93	2015.04.23	2023.01.12	5	2022.08.12	4
16	Shouchuan Yu	1	M	54	0	0	0	1	1	1	1	0	1.73	96	1.9	31.3	562	2	61	1.8	160.74	36	2020.2.13	2023.01.09	1	2022.12.23	3
17	Daosheng Fang	2	M	52	0	0	0	0	0	0	0	0	4.12	54.9	32.5	31.5	224	1	15	2.8	20	3	2022.11.09	2023.01.04	1	2023.01.05	4
18	Shenglan Zhang	0	F	80	0	1	1	0	0	0	0	0	8.35	84.5	8.3	25.8	1046	1	28	14.4	50	22	2021.02.08	2022.12.16	1	2022.11.10	4
19	Yifang Su	0	F	78	0	1	0	0	0	0	0	0	6.57	80.3	14.6	30.3	528	1	11	3.6	40	8	2022.04.29	2022.12.20	2	2022.11.07	3
20	Bin Zhao	1	M	24	0	0	0	1	1	0	0	1	0.22	13.7	14.5	33.1	277	1	15	2.8	135.26	1	2022.11.17	2022.12.22	1	2022.12.24	4
21	Qin Yang	1	F	55	0	0	0	1	1	1	1	0	13.26	86.8	2.7	38.4	1371	1	10	6.2	10	3	2022.10.09	2022.12.24	1	2022.12.21	4
22	Chunbao Liang	1	M	65	1	1	1	0	0	0	0	0	4.07	85.2	3.2	37.5	253	1	29	4.8	109.1	13	2021.12.30	2023.01.04	2	2022.11.20	3
23	Fangnian Sun	2	M	75	1	0	0	1	0	0	0	0	9.95	70.7	12	35.3	252	1	93+	2.6	17.26	4	2022.08.05	2022.12.15	1	2022.11.12	3
24	Yan Feng	0	F	40	0	0	0	1	1	1	0	0	3.92	85.9	7.7	33.9	156	1	42	4.2	6	15	2021.10.21	2023.01.19	3	2021.11.13	4
25	Bin Hong	1	M	55	0	0	1	1	1	1	1	0	3.98	75.8	15.1	33.5	114	1	16	5.8	33.18	39	2019.09.05	2022.12.28	4	2020.08.28	3
26	Guiqing Zhao	1	F	59	0	0	0	1	1	1	1	0	2.37	72.7	10.5	41.5	286	1	20	5.8	2.03	4	2022.08.17	2022.12.29	3	2022.10.11	3
27	Guanghong Hao	0	M	88	0	0	0	1	0	0	1	0	4.72	92.4	5.9	27.5	301	1	26	3.7	5	6	2022.06.20	2022.12.30	1	2022.12.17	3
28	Mingrong Liu	2	F	55	0	0	0	1	0	0	0	0	1.17	31.6	47	42.2	246	1	15	5.3	14.76	42	2019.05.20	2022.12.30	4	2022.09.25	3
29	Xiuquan Yin	1	M	65	0	0	0	0	0	0	0	0	4.3	42.8	38.8	32	179	1	16	3.8	2.29	5	2022.07.05	2022.12.23	2	2022.10.21	3
30	Peixiu Cheng	2	M	66	0	0	0	0	0	0	0	0	3.1	63	18.7	38.3	313	1	15	2.5	1.44	17	2021.07.05	2022.12.14	2	2022.11.17	3
31	Zhangfeng Zhu	1	F	69	0	0	0	1	0	0	0	0	4.65	59.8	30.8	43	245	1	10	2.3	50	1	2023.01.05	2022.12.16	3	2023.02.08	3
32	Huayi Xu	2	M	45	0	0	0	0	0	0	0	0	2.11	18.9	53.6	26.7	278	1	22	3.55	20	6	2022.08.25	2023.02.02	1	2023.01.03	2
33	Chunli Zhang	1	F	55	0	0	0	0	0	0	0	0	4.99	53.5	28.3	38.8	1255	1	15	2.8	40	2	2022.10.27	2022.12.16	2	2022.11.25	3
34	Guizhou Sheng	2	M	72	0	0	0	0	0	0	0	0	3.3	46.6	31.2	37.1	257	1	5	6.4	46.66	3	2022.10.19	2023.01.14	3	2022.11.14	4
35	Jianbao Zan	1	M	60	1	0	1	0	0	0	0	0	0.5	28	28	29.6	304	1	18	1.2	66.5	40	2019.08.06	2022.12.17	2	2022.11.30	4
36	Jianhuai Zhang	0	M	65	0	0	0	1	1	1	0	0	2	85.5	11	32.6	415	2	64+	5.4	27.12	38	2019.11.29	2023.01.15	7	2022.06.01	4
37	Guangyun Gong	1	F	65	0	0	1	0	0	0	0	0	5.44	56.8	28.3	36.3	176	1	7	3.3	12.22	18	2021.07.06	2023.01.07	3	2022.11.29	3
38	Yingliu Xia	2	M	70	0	0	0	0	0	0	0	0	4.19	44.6	24.6	33.2	291	1	20	10	2.31	5	2022.08.22	2023.01.17	2	2022.12.21	4
39	Xianxiu Zeng	1	F	64	0	0	0	1	0	0	0	0	4.91	48.9	13.6	44.7	115	1	50+	3.1	51.78	54	2018.08.09	2023.02.09	6	2022.09.27	3
40	Changzhi Xia	0	M	79	0	0	0	0	0	0	0	0	8.52	74.2	4.8	33.6	185	1	38	2.3	60	3	2022.11.26	2023.01.10	2	2022.12.11	4
41	Shengcui Chang	2	F	52	0	1	1	0	0	0	0	0	26.95	83.2	3.4	29.9	189	0	10	3.9	40	3	2022.11.11	2023.01.31	1	2023.01.12	4
42	Chunlin Tan	1	M	47	0	0	0	0	0	0	0	1	3.61	49	31.9	34.9	177	1	35	3	13.81	8	2022.05.19	2023.01.13	3	2022.11.06	2
43	Qun Wang	2	F	53	0	0	1	0	0	0	0	1	6.85	71.3	12.3	43.7	581	1	3	4.8	0.74	16	2021.09.10	2023.01.27	3	2022.11.28	3
44	Chengyun Luo	1	M	78	0	1	1	1	0	0	0	0	4.05	64.8	17.5	34.3	227	1	36	2.5	0.57	4	2022.09.09	2023.01.01	2	2022.12.10	4
45	Jing Ma	2	F	35	0	0	0	0	1	0	0	0	2.25	41.4	33.3	44.6	251	1	35	3.4	4.55	7	2022.05.13	2022.12.21	3	2022.10.13	3
46	Huawu Liu	0	M	72	1	0	0	1	1	1	1	1	2.44	55	25.8	40.5	242	1	30	4.2	42.46	29	2020.08.19	2023.01.13	14	2021.11.11	3
47	Liang Wang	0	M	28	0	0	0	0	0	0	0	0	4.52	45.5	44.5	42.5	137	1	10	2	5.86	76	2016.10.28	2023.02.20	3	2022.12.11	4
48	Shicheng Li	2	M	43	1	0	0	0	0	0	0	0	1.37	96.2	2.5	33.4	247	1	10	3.2	5.6	1	2023.01.09	2023.01.05	2	2023.01.13	3
49	Shouhua Hang	0	M	50	0	0	1	1	1	1	0	0	1.48	66.2	25	46.6	249	1	46	4.6	39.77	52	2018.9.1	2023.01.31	3	2022.11.11	4

## Sheet: Sheet2
转阴天数		淋巴瘤和肺癌	转阴和死亡	转阴大于25	疾病状态	性别	年龄	吸烟	糖尿病	高血压	白细胞	中性比	淋巴比	白蛋白	LDH	确诊间隔	治疗间隔	发热	咳嗽	咳痰	胸闷	乏力	微球蛋白	crp
16	1	1	1	0	0	1	1	0	0	0	0	0	1	1	0	0	1	1	0	0	0	0	1	1
34	1	1	1	1	0	0	1	0	1	1	0	1	0	1	1	0	1	1	1	1	1	1	1	1
28	1	1	1	1	2	1	0	0	1	0	0	0	1	0	0	0	0	1	0	0	0	0	0	0
65	1	1	0	1	1	0	0	0	0	1	0	0	1	0	1	0	0	1	1	1	0	0	1	0
37	1	1	1	1	0	1	1	0	0	1	0	0	1	1	1	1	0	1	1	1	0	0	0	0
34	1	1	1	1	0	1	1	0	0	0	1	0	1	1	1	0	0	1	1	1	0	0	0	1
33	1	1	1	1	1	1	1	0	0	0	1	0	0	0	0	0	0	1	1	0	0	1	0	1
27	1	1	1	1	0	0	0	0	0	1	1	0	0	0	0	0	0	1	0	0	0	0	0	1
12	1	1	1	0	0	1	1	0	0	0	0	1	1	1	1	0	0	1	1	1	1	0	0	1
80	1	1	0	1	1	0	0	0	0	0	0	1	1	0	0	1	1	1	1	1	1	1	1	1
21	1	1	1	0	1	0	0	0	0	0	0	1	1	0	1	0	1	0	0	0	0	1	0	1
10		1	1	0	0	1	1	0	0	0	0	0	1	1	1	0	0	1	1	1	1	0	0	1
70	1	1	1	1	1	1	0	1	0	0	0	0	0	0	0	0	0	1	0	0	0	0	1	1
27	1	1	1	1	2	0	1	0	0	0	0	1	1	1	1	1	1	1	0	0	0	0	1	1
68	1	1	0	1	0	1	0	0	1	1	1	0	1	1	0	1	0	1	1	1	1	0	1	1
61	1	1	1	1	1	1	0	0	0	0	1	1	1	1	1	1	1	1	1	1	1	0	0	1
15	1	1	1	0	2	1	0	0	0	0	0	0	0	1	0	0	1	0	0	0	0	0	0	1
28	1	1	1	1	0	0	1	0	1	1	0	1	1	1	1	0	1	0	0	0	0	0	1	1
11	1	1	1	0	0	0	1	0	1	0	0	1	1	1	1	0	1	0	0	0	0	0	1	1
15	1	1	1	0	1	1	0	0	0	0	1	1	1	1	1	0	1	1	1	0	0	1	0	1
10		1	1	0	1	0	0	0	0	0	1	1	0	1	1	0	1	1	1	1	1	0	1	0
29	1	1	1	1	1	1	1	1	1	1	0	1	1	1	1	0	1	0	0	0	0	0	1	1
93	1	1	0	1	2	1	1	1	0	0	0	0	1	1	1	0	1	1	0	0	0	0	0	1
42	1	1	1	1	0	0	0	0	0	0	1	1	1	1	0	0	0	1	1	1	0	0	1	0
16	1	1	1	0	1	1	0	0	0	1	1	1	1	1	1	1	0	1	1	1	1	0	1	1
20	1	1	1	0	1	0	0	0	0	0	1	0	1	0	1	0	0	1	1	1	1	0	1	0
26	1	1	1	1	0	1	1	0	0	0	0	1	1	1	1	0	1	1	0	0	1	0	1	0
15	1	1	1	0	2	0	0	0	0	0	1	1	0	0	0	1	0	1	0	0	0	0	1	1
16	1	1	1	0	1	1	1	0	0	0	0	1	0	1	0	0	1	0	0	0	0	0	1	0
15	1	1	1	0	2	1	1	0	0	0	1	0	1	1	1	0	1	0	0	0	0	0	0	0
10		1	1	0	1	0	1	0	0	0	0	0	0	0	0	0	0	1	0	0	0	0	0	1
22	1	1	1	0	2	1	0	0	0	0	1	1	1	1	1	0	1	0	0	0	0	0	1	1
15	1	1	1	0	1	0	0	0	0	0	0	0	0	1	1	0	1	0	0	0	0	0	0	1
5		1	1	0	2	1	1	0	0	0	1	0	0	1	1	0	0	0	0	0	0	0	1	1
18	1	1	1	0	1	1	0	1	0	1	1	1	0	1	1	1	1	0	0	0	0	0	0	1
64	1	1	0	1	0	1	1	0	0	0	1	1	1	1	1	1	0	1	1	1	0	0	1	1
7		1	1	0	1	0	1	0	0	1	0	0	0	1	0	0	0	0	0	0	0	0	1	1
20	1	1	1	0	2	1	1	0	0	0	0	1	0	1	1	0	1	0	0	0	0	0	1	0
50	1	1	0	1	1	0	0	0	0	0	0	0	1	0	1	1	0	1	0	0	0	0	1	1
38	1	1	1	1	0	1	1	0	0	0	0	0	1	1	0	0	1	0	0	0	0	0	0	1
10		1	1	0	2	0	0	0	1	1	1	1	0	1	0	0	1	0	0	0	0	0	1	1
35	1	1	1	1	1	1	0	0	0	0	1	0	1	1	0	1	0	0	0	0	0	1	0	1
3		1	1	0	2	0	0	0	0	1	0	0	0	0	1	0	0	0	0	0	0	1	1	0
36	1	1	1	1	1	1	1	0	1	1	0	1	1	1	0	1	1	1	0	0	0	0	0	1
35	1	1	1	1	2	0	0	0	0	0	1	1	1	0	1	1	0	0	1	0	0	0	1	0
30	1	1	1	1	0	1	1	1	0	0	1	1	0	0	0	1	0	1	1	1	1	1	1	1
10		1	1	0	0	1	0	0	0	0	0	0	0	0	0	0	0	0	0	0	0	0	0	0
10		1	1	0	2	1	0	1	0	0	1	1	1	1	0	0	1	0	0	0	0	0	1	0
46	1	1	1	1	0	1	0	0	0	1	1	1	1	0	0	1	0	1	1	1	0	0	1	1

## Sheet: Sheet3
							P值	HR	95.0%置信区间
						疾病状态（PD\PR\SD）	0.05	1.944	0.999~3.784
						性别（男/女）	0.36	0.63	0.234~1.693
						年龄（≥65岁or＜65岁）	0.169	2.073	0.733~5.864
						吸烟（Yes/No）	0.136	0.382	0.108~1.352
						糖尿病（Yes/No）	0.443	0.594	0.157~2.248
						高血压（Yes/No）	0.295	1.847	0.586~5.817
						白细胞（n＜4、n＞10or4＜n＜10）	0.303	1.638	0.641~4.19
						中性比（45%＜n＜75% or n＜45%、75%＜n）	0.006	4.584	1.559~13.475
						白蛋白（n＞40g/L or n＜40g/L）	0.416	1.681	0.481~5.876
						LDH（120＜n＜250orn＜120或250＜n）	0.812	1.124	0.428~2.952
						确诊间隔（是否大于24个月）	0.002	0.182	0.062~0.535
						治疗间隔（是否大于2个月）	＜0.001	0.101	0.029~0.358
						发热（Yes/No）	0.011	0.22	0.069~0.702
						咳嗽（Yes/No）	0.082	0.198	0.032~1.227
						咳痰（Yes/No）	0.939	0.924	0.119~7.195
						胸闷（Yes/No）	0.002	9.862	2.358~41.25
						乏力（Yes/No）	0.577	0.743	0.261~2.111
						微球蛋白（n＜3 or n＞3）	0.024	0.331	0.127~0.862
						crp（n＞10 or n＜10）	0.997	1.002	0.401~2.506
						淋巴比（20%＜n＜50% or n＜20%或50%＜n）	0.035	0.388	0.161~0.933

## Sheet: Sheet4
转阴天数
1	19	1
1	37	1
1	42	1
1		0
1	40	1
1	36	1
1	35	1
1	32	1
1	15	1
1		0
1	25	1
1	71	1
1	30	1
1		0
1	61	1
1	17	1
1	32	1
1	11	1
1	26	1
1	34	1
1		0
1	43	1
1	17	1
1	26	1
1	39	1
1	16	1
1	17	1
1	36	1
1	35	1
1	16	1
1	19	1
1		0
1	21	1
1		0
1	39	1
1	36	1
1	37	1
1	36	1
1	31	1
1	47	1
2	18	1
2	43	1
2	11	1
2	26	1
2		0
2	20	1
2	30	1
2	22	1
2	18	1
2	71	1
2	31	1
2		0
2		0
2	57	1
2	13	1
2	17	1
2	40	1
2	19	1
2	22	1
2		0
2	11	1
2	14	1
2	11	1
2	14	1
2		0
2	12	1
2	75	1
2		0
2	16	1
2	11	1
2	30	1
2		0
2	14	1
2		0
2	16	1
2	17	1
2		0
2	18	1
2		0
2	16	1
2	21	1
2		0
2	13	1
2	23	1
2	25	1
2		0
2	11	1
