# Supplementary material for: Clinical analysis of prolonged viral clearance time in patients with lymphoma combined with novel coronavirus infection
Source: Front Mol Biosci. 2023 Oct 4;10:1240175. doi: 10.3389/fmolb.2023.1240175 (PMC10584143; doi:10.3389/fmolb.2023.1240175)
Supplement: Supplementary file 2 [file Table3.xlsx]

## Sheet: Sheet1
Days	lymphomaORlungcancer	turningnegative	turningnegative25	curativeeffect	gender	age	smoke	diabetes	HBP	WBC	NEUT	LYMPH	ALB	LDH	Diagnosticintervaltime	Treatmentinterval	fever	cough	phlegm	chestdistress	weak	β	crp
16	1	1	0	0	1	1	0	0	0	0	0	1	1	0	0	1	1	0	0	0	0	1	1
34	1	1	1	0	0	1	0	1	1	0	1	0	1	1	0	1	1	1	1	1	1	1	1
28	1	1	1	2	1	0	0	1	0	0	0	1	0	0	0	0	1	0	0	0	0	0	0
65	1	0	1	1	0	0	0	0	1	0	0	1	0	1	0	0	1	1	1	0	0	1	0
37	1	1	1	0	1	1	0	0	1	0	0	1	1	1	1	0	1	1	1	0	0	0	0
34	1	1	1	0	1	1	0	0	0	1	0	1	1	1	0	0	1	1	1	0	0	0	1
33	1	1	1	1	1	1	0	0	0	1	0	0	0	0	0	0	1	1	0	0	1	0	1
27	1	1	1	0	0	0	0	0	1	1	0	0	0	0	0	0	1	0	0	0	0	0	1
12	1	1	0	0	1	1	0	0	0	0	1	1	1	1	0	0	1	1	1	1	0	0	1
80	1	0	1	1	0	0	0	0	0	0	1	1	0	0	1	1	1	1	1	1	1	1	1
21	1	1	0	1	0	0	0	0	0	0	1	1	0	1	0	1	0	0	0	0	1	0	1
10	1	1	0	0	1	1	0	0	0	0	0	1	1	1	0	0	1	1	1	1	0	0	1
70	1	1	1	1	1	0	1	0	0	0	0	0	0	0	0	0	1	0	0	0	0	1	1
27	1	1	1	2	0	1	0	0	0	0	1	1	1	1	1	1	1	0	0	0	0	1	1
68	1	0	1	0	1	0	0	1	1	1	0	1	1	0	1	0	1	1	1	1	0	1	1
61	1	1	1	1	1	0	0	0	0	1	1	1	1	1	1	1	1	1	1	1	0	0	1
15	1	1	0	2	1	0	0	0	0	0	0	0	1	0	0	1	0	0	0	0	0	0	1
28	1	1	1	0	0	1	0	1	1	0	1	1	1	1	0	1	0	0	0	0	0	1	1
11	1	1	0	0	0	1	0	1	0	0	1	1	1	1	0	1	0	0	0	0	0	1	1
15	1	1	0	1	1	0	0	0	0	1	1	1	1	1	0	1	1	1	0	0	1	0	1
10	1	1	0	1	0	0	0	0	0	1	1	0	1	1	0	1	1	1	1	1	0	1	0
29	1	1	1	1	1	1	1	1	1	0	1	1	1	1	0	1	0	0	0	0	0	1	1
93	1	0	1	2	1	1	1	0	0	0	0	1	1	1	0	1	1	0	0	0	0	0	1
42	1	1	1	0	0	0	0	0	0	1	1	1	1	0	0	0	1	1	1	0	0	1	0
16	1	1	0	1	1	0	0	0	1	1	1	1	1	1	1	0	1	1	1	1	0	1	1
20	1	1	0	1	0	0	0	0	0	1	0	1	0	1	0	0	1	1	1	1	0	1	0
26	1	1	1	0	1	1	0	0	0	0	1	1	1	1	0	1	1	0	0	1	0	1	0
15	1	1	0	2	0	0	0	0	0	1	1	0	0	0	1	0	1	0	0	0	0	1	1
16	1	1	0	1	1	1	0	0	0	0	1	0	1	0	0	1	0	0	0	0	0	1	0
15	1	1	0	2	1	1	0	0	0	1	0	1	1	1	0	1	0	0	0	0	0	0	0
10	1	1	0	1	0	1	0	0	0	0	0	0	0	0	0	0	1	0	0	0	0	0	1
22	1	1	0	2	1	0	0	0	0	1	1	1	1	1	0	1	0	0	0	0	0	1	1
15	1	1	0	1	0	0	0	0	0	0	0	0	1	1	0	1	0	0	0	0	0	0	1
5	1	1	0	2	1	1	0	0	0	1	0	0	1	1	0	0	0	0	0	0	0	1	1
18	1	1	0	1	1	0	1	0	1	1	1	0	1	1	1	1	0	0	0	0	0	0	1
64	1	0	1	0	1	1	0	0	0	1	1	1	1	1	1	0	1	1	1	0	0	1	1
7	1	1	0	1	0	1	0	0	1	0	0	0	1	0	0	0	0	0	0	0	0	1	1
20	1	1	0	2	1	1	0	0	0	0	1	0	1	1	0	1	0	0	0	0	0	1	0
50	1	0	1	1	0	0	0	0	0	0	0	1	0	1	1	0	1	0	0	0	0	1	1
38	1	1	1	0	1	1	0	0	0	0	0	1	1	0	0	1	0	0	0	0	0	0	1
10	1	1	0	2	0	0	0	1	1	1	1	0	1	0	0	1	0	0	0	0	0	1	1
35	1	1	1	1	1	0	0	0	0	1	0	1	1	0	1	0	0	0	0	0	1	0	1
3	1	1	0	2	0	0	0	0	1	0	0	0	0	1	0	0	0	0	0	0	1	1	0
36	1	1	1	1	1	1	0	1	1	0	1	1	1	0	1	1	1	0	0	0	0	0	1
35	1	1	1	2	0	0	0	0	0	1	1	1	0	1	1	0	0	1	0	0	0	1	0
30	1	1	1	0	1	1	1	0	0	1	1	0	0	0	1	0	1	1	1	1	1	1	1
10	1	1	0	0	1	0	0	0	0	0	0	0	0	0	0	0	0	0	0	0	0	0	0
10	1	1	0	2	1	0	1	0	0	1	1	1	1	0	0	1	0	0	0	0	0	1	0
46	1	1	1	0	1	0	0	0	1	1	1	1	0	0	1	0	1	1	1	0	0	1	1
