# Supplementary material for: Clinical analysis of prolonged viral clearance time in patients with lymphoma combined with novel coronavirus infection
Source: Front Mol Biosci. 2023 Oct 4;10:1240175. doi: 10.3389/fmolb.2023.1240175 (PMC10584143; doi:10.3389/fmolb.2023.1240175)
Supplement: Supplementary file 3 [file Table1.xlsx]

## Sheet: Sheet1
	name	curative effect	gender	age	smoke	diabetes	HBP	fever	cough	phlegm	chest distress	weak	WBC	NEUT	LYMPH	ALB	LDH	severituy of illness	Days of COVID-19 turning negative	CRP	Time of diagnosis of lung cancer	Time of diagnosis of COVID-19	Time of last treatment	tumor stage
1	Rongke Li	1	M	59	0	0	0	0	1	0	1	0	6.47	58.8	27	31.3	308	0	24		2022.10.09	2023.01.06	2023.01.08	IV
2	Zhiwei Xu	1	F	68	0	0	0	1	1	0	0	1	7.71	57.6	28.1	33.5	247	0	4		2017.3.10	2023.01.06	2023.01.08	IV
3	Haien Kan	0	M	51	1	0	0	1	1	1	0	0	5.08	62.9	21.1	34.4	307	1	5	30.38	2022.10.15	2022.12.25	2022.10.16	IIIB
4	Shian Ma	0	M	67	1	0	0	0	0	0	0	0	9.97	33.5	47.4	34.9	197	1	6	2.04	2022.12.15	2022.12.29	2023.01.06	IV
5	Lanzhi Yu	2	F	54	0	1	0	0	1	1	0	0	2.58	60	29.1	38.1	217	1	7	4.94	2022.09.19	2022.12.28	2023.1.6	1
6	Changmei Liang	2	F	79	0	1	1	0	1	1	0	0	4.53	67.1	23.8	36.3	219	1	51		2022.06.08	2023.01.06	2023.01.09	1
7	Zexiang Wang	2	M	80	0	0	0	1	1	1	0	0	3.06	79.8	13.4	36.2	198	1	12	5.97	2019.07.12	2023.01.07	2022.12.01	IVB
8	Hongqing Wang	2	F	71	0	0	0	0	1	0	0	0	3.54	22.9	67.8	45.4	192	1	8	0.71	2019.07.17	2023.01.11	2022.11.07	IVA
9	Shihong Xu	0	M	72	0	0	0	0	0	0	1	0	3.16	67.4	25.9	35.6	288	1	32		2022.12.30	2022.12.30	2023.02.04	IV
10	Shengjie Feng	2	M	75	0	0	0	1	0	0	0	0	2.23	52.1	32.7	36.4	164	1	die		2012.09.01	2022.12.31	2022.11.16	IV
11	Jitian Wang	2	M	75	1	1	0	0	0	0	0	0	3.11	57.9	30.9	33.6	246	1	25	3.3	2022.07.15	2023.01.02	2022.12.04	1
12	Huimei Wu	2	F	58	0	0	0	0	0	0	0	0	5.39	67.3	24.9	35.9	189	1	35		2022.06.10	2023.01.06	2023.01.10	1
13	Libing Shu	2	M	51	0	0	0	0	0	0	0	0	10.41	86.5	4.9	46.3	213	1	23		2022.05.25	2022.12.26	2022.12.12	IV
14	Yingxia Xu	2	F	43	0	0	0	0	0	0	0	0	2.95	51.9	37.6	45.1	256	0	26	36.36	2022.07.26	2022.12.27	2022.12.28	1
15	QIxian Zhao	0	M	69	0	0	0	0	0	0	0	0	6.32	90.3	8.1	33.6	221	1	72	5.9	2021.10.27	2022.12.22	2022.11.16	IB
16	Mulin Wang	2	M	60	1	0	0	1	0	0	0	0	7.12	84.5	8.6	32.5	281	1	35	10.3	2021.07.28	2023.12.21	2023.01.04	IV
17	Yongping Cai	0	M	72	1	1	0	1	0	0	0	0	0.81	60.4	34.6	23.8	181	2	die		2022.08.22	2022.12.18	2022.12.14	IVA
18	Dayou Huang	0	M	68	1	0	0	1	1	1	1	0	4.36	71	12.6	36.1	183	1	die	72.69	2020.03.12	2022.12.18	2022.05.03	IIIA
19	Xiaohong Zhang	1	M	56	0	1	0	1	0	0	1	0	6.47	57.5	32.3	38.6	167	1	58	3.64	2022.09.05	2022.12.14	2022.12.15	IIIA
20	Huaishao Wu	2	M	62	0	0	0	0	0	0	0	0	7.63	57.8	31.2	27.6	237	0	0	20.5	2023.01.01	2023.01.09	2023.02.09	IVA
21	Maohu Xiong	2	M	65	1	0	0	1	1	1	0	0	4.74	90.3	7.4	61.3	266	2	14	115.5	2018.08.21	2022.12.28	2022.09.22	IIB
22	Xigui Fang	0	M	80	1	0	0	1	1	1	0	0	8.21	80.3	12.2	27.9	182	1	18	54.32	2022.09.25	2023.01.10	0	IV
23	Chuanfu Wang	2	F	56	0	1	0	0	0	0	0	0	4.62	49	38.5	41.5	180	1	0	2.21	2022.08.13	0	0	IV
24	Zhengkun Jiang	2	F	77	0	1	0	1	0	0	0	0	7.78	58.2	35.6	31.5	287	1	50	4.02	2016.06.29	2023.01.03	0	IIIB
25	Yong Wang	0	M	70	1	0	0	0	0	0	0	0	6.19	80.1	12	36.2	111	1	26	33.5	2021.09.25	2023.01.10	2023.02.06	IIIB
26	Xianheng Xue	2	M	65	0	0	1	1	1	1	0	0	5.84	72.1	16.6	33.5	144	1	29	2.04	2022.08.25	2023.01.02	2022.12.12	IIIB
27	CHengcui Zhong	1	F	76	0	1	0	0	0	1	0	0	3.77	60.5	28.1	29.2	153	1	7	＜0.5	2022.11.18	2022.12.18	2022.12.17	IVA
28	Jiacai Li	1	M	57	0	0	0	0	1	1	1	0	2.01	44.3	42.3	38.2	215	0	9	0.66	2022.08.17	2022.12.18	2022.12.20	IIIB
29	Hongsen Wang	2	M	70	1	1	1	1	0	0	1	0	9.79	73.4	22.7	24.4	586	3	die		2022.06.09	2022.12.30	2022.11.11	1
30	Zhengling Li	0	M	61	1	0	0	0	0	0	0	0	7.3	68.4	21.9	38.9	273	1	9		2022.04.07	2023.01.05	2022.11.29	1
31	Huaihe Ge	2	M	66	1	0	1	0	1	1	0	0	14.72	91.2	6.5	40.9	231	1	12	1.71 3.64	2022.12.15	2023.01.03	2023.02.14	IVA
32	Qifeng Wang	0	M	53	1	0	0	0	1	1	0	0	8.23	80.1	11.5	33	400	1	7		2022.05.26	2023.01.12	2022.12.08	IV
33	Depu Shi	2	M	74	1	0	0	1	0	0	0	0	5.4	61	25.9	36.9	160	1	15	5.88	2021.12.14	2022.12.18	2022.12.19	1
34	Cuiying Xu	0	F	78	0	0	1	0	0	0	0	0	4.91	44.4	44.4	39.1	190	1	7		2022.06.06	2022.12.27	2022.11.13	1
35	Jiayin Kang	0	F	73	0	0	0	1	0	0	0	0	4.24	78.3	12.3	27.4	440	1	12	40.58	2020.11.16	2022.12.21	2021.11.09	IV
36	Shaoli Zhu	1	M	59	1	0	1	0	0	0	0	0	2.19	54.8	26.5	41.3	212	1	15		2022.08.30	2022.12.27	2022.11.17	1
37	Jiagao Ren	0	M	79	1	0	0	0	0	0	0	0	4.49	65.5	22.5	34.1	181	1	die	15.9	2021.02.01	2022.12.21	2022.09.30	1
38	Youcheng Ji	2	M	75	0	1	1	0	0	0	0	0	3.51	66.9	22.8	30.9	206	2	13	57.12	2021.01.12	2023.01.01	2022.12.10	IV
39	Bangxin Wang	0	M	73	1	1	1	0	0	0	0	0	3.44	52.3	28.8	37.5	160	1	7		2022.07.01	2022.12.28	2022.12.03	1
40	Shouming Zhang	2	M	59	0	1	0	0	0	0	0	0	4.1	57.4	24.9	37.1	202	1	88	1.68	2021.06.18	2022.12.31	2023.01.07	III
41	Yucai Sun	2	M	49	1	0	0	0	0	0	0	0	7.93	51.8	40.1	33.5	235	1	7		2022.05.12	2023.01.03	2023.01.18	IV
42	Weichang Zhang	0	M	85	1	0	0	1	1	1	1	0	12.58	78.3	8.7	26.3	295	1	die	35.61	2023.01.04	2023.01.02	0	IV
43	Guangfa Zhang	1	M	65	1	0	0	0	0	0	0	1	5.21	86.9	10.4	29.2	189	1	7	161.22	2022.08.14	2023.01.02	2022.12.16	1
44	Xiaosheng Yang	2	M	71	0	0	0	0	0	0	0	0	5.6	69.7	18.4	38.6	186	1	21	43.39	2022.05.09	2022.12.24	2022.11.28	IIIA
45	Rongle Zhu	0	M	74	0	0	0	0	0	0	0	1	7.07	80.9	9.9	22.9	386	1	12	148.84	2022.11.23	2023.01.04	2022.11.29	1
46	Ddelin Hu	0	M	74	1	0	0	0	1	1	0	0	5.46	85	13.9	42.1	269	1	45	22.41	2022.07.13	2023.01.06	2023.01.12
47	Zehuai Yang	0	M	56	1	0	0	0	0	0	0	0	2.61	65.1	24.9	45.4	142	1	9		2021.04.27	2022.12.19	2022.12.19	1
48	Meizhi Ge	0	M	62	0	0	1	1	0	0	0	1	6.58	95.1	3.2	25.6	287	3	die	176.98	2022.08.26	2022.12.27	2022.12.27	1
49	Yuumao Cong	1	M	73	1	0	0	1	1	1	0	0	6.55	95.6	2.6	33.5	245	1	16	28.21	2022.02.11	2022.12.17	2022.09.30	IVA
50	Zongfu He	2	M	75	1	0	1	0	0	0	0	0	6.19	73.5	20.8	38.2	175	1	die	7.9	2019.07.23	2022.12.17	2022.10.24	1
51	Shangbi Yao	2	M	72	0	0	0	0	0	0	0	0	4.29	70.2	20.5	36.9	201	1	27	40.8	2021.01.18	2023.01.07	2022.11.30	1
52	Caiwang Rao	0	M	67	0	0	0	0	0	0	0	0	3.57	53.4	35.6	36.6	269	1	die	17.16	2022.11.26	2023.01.04	2022.12.04	IV
53	Guogen Ben	0	F	47	0	0	0	0	0	0	0	0	6.14	68.5	21.3	40.8	496	1	26		2022.09.30	2023.01.04	2022.12.31	IV
54	Guizhi Zhang	1	F	57	0	0	0	0	0	0	0	0	1.04	19.2	77.9	38.9	163	1	die	126.1	2022.03.01	2022.12.22	2022.12.16	1
55	Jiaquan Hong	2	M	68	0	0	0	0	0	0	0	0	5.03	58.6	32.6	29.6	591	1	10		2022.11.25	2023.01.29	2023.02.08	1
56	Yong Zhou	1	M	60	1	0	0	0	0	0	0	0	11.37	81.5	13.1	38.1	167	1	1		2022.11.16	2023.01.04	2023.01.17
57	Gongzhan Zhu	2	M	66	0	0	0	0	0	0	0	0	5.14	51.7	35	38.7	250	1	5		2020.10.28	2023.01.04	2022.11.26	IVA
58	Zhuwen Tu	2	M	69	1	0	0	0	0	0	0	0	13.11	87.6	6	34.8	151	1	26		2020.04.04	2023.01.04	2023.01.9	1
59	Congsheng Huang	0	M	61	1	0	0	1	0	0	0	1	9.38	66.1	27.2			1	none	20.5	2021.04.28	2023.01.03	2022.11.17	IA
60	Yujun Tao	1	M	72	0	0	0	1	1	0	0	0	7.55	71.9	7.9	38.5	178	1	18		2022.08.12	2022.12.19	2023.01.07	1
61	Guangli Cheng	0	M	68	1	0	1	1	0	0	1	0	2.29	90	3.5	26.9	109	2	4	160.96	2021.03.26	2022.12.31	2023.01.05	1
62	Honghui Chen	2	M	76	0	0	1	0	1	1	1	0	8.36	40.6	37	36	200	1	23	22.8	2022.11.14	2022.12.29	2022.12.29	1
63	Kewei Liu	0	M	55	0	0	0	0	0	0	0	0	12.52	88	6.3	31.8	227	1	none	36.98	2022.05.18	2023.01.04	2022.12.31	IVA
64	Lianghua Wu	0	M	67	0	1	0	0	0	0	0	0	4.03	57.4	33	38.5	121	1	15	5.1	2022.01.09	2022.12.29	2022.12.29	1
65	Yongcheng Zhou	2	M	58	0	0	0	0	1	1	0	0	2.66	54.5	35.3	40.9	151	1	29	5.78	2021.07.01	2023.01.01	2023.01.04	IV
66	Pingchang Jiang	1	M	66	1	0	0	0	1	1	0	0	7.89	70.7	15.5	34	197	1	37	5.18	2022.10.11	2023.01.02	2023.01.10	1
67	Shangyou Wang	0	M	48	0	0	0	0	1	1	0	1	17.45	83.2	7.2	31.2	1118	1	none	111.58	2021.11.29	2023.01.09	2023.01.11
68	Yufa Miao	2	M	68	1	0	0	0	0	0	0	0	11.23	78.9	12.8	33.3	251	1	12	26.39	2022.11.10	2023.01.19	2023.01.18	1
69	Jisheng Gu	0	M	76	0	1	0	0	0	0	1	0	4.48	58.5	22.3	42.4	151	1	1	2.98	2022.11.10	2023.01.13	2023.01.20	1
